# Supplementary material for: Signatures of natural selection may indicate a genetic basis for the beneficial effects of oily fish intake in indigenous people from coastal Ecuador
Source: G3 (Bethesda). 2025 Jan 28;15(4):jkaf014. doi: 10.1093/g3journal/jkaf014 (PMC12005142; doi:10.1093/g3journal/jkaf014)
Supplement: jkaf014_Supplementary_Data [file jkaf014_supplementary_data.zip]

Archive with 2 entries (2 files):
- Supplemental_Material_G3-2025-405654.pdf
- Supplemental_Table_and_Figures_G3-2025-405654.pdf
